# Supplementary material for: Delayed Transplantation of Neural Stem Cells Improves Initial Graft Survival after Stroke
Source: Adv Sci (Weinh). 2025 May 23;12(29):e04154. doi: 10.1002/advs.202504154 (PMC12362810; doi:10.1002/advs.202504154)
Supplement: Supplementary file 2 — Supplemental Dataset 1 [file ADVS-12-e04154-s001.xlsx]

## Sheet: Laser Doppler Data
Laser Doppler data						Statistics
Readout	Hemisphere	Group	Parameter	Value		Parameter	Group 1	Group 2	p	p.adj	p.format	Method	Significant	Stars
Relative CBF	left	NPC	Mean	0.864325		Relative CBF	left	right	2.57869001515754e-08	2.6e-08	2.6e-08	Wilcoxon	TRUE	****
Relative CBF	right	NPC	Mean	0.247927

## Sheet: Bioluminescence Data
Bioluminescence data							Statistics
Group	Timepoint of transplantation	Day of Measurement	Parameter	Mean	sd		Parameter	Group 1	Group 2	p	p.adj	p.format	p.signif	Method	Day	Significant	Stars
NPC	24h	d1	Background corrected Flux	109563	102121		Value	24h	7dpi	0.285714	0.29	0.29	ns	Wilcoxon	D7	FALSE	ns
NPC	24h	d4	Background corrected Flux	48522	29814.2		Value	24h	7dpi	0.285714	0.29	0.29	ns	Wilcoxon	D14	FALSE	ns
NPC	24h	d7	Background corrected Flux	301258	312638		Value	24h	7dpi	0.730159	0.73	0.73	ns	Wilcoxon	D21	FALSE	ns
NPC	7dpi	d7	Background corrected Flux	508550	178466		Value	24h	7dpi	0.190476	0.19	0.19	ns	Wilcoxon	D28	FALSE	ns
NPC	7dpi	d10	Background corrected Flux	246444	200296		Value	24h	7dpi	0.190476	0.19	0.19	ns	Wilcoxon	D35	FALSE	ns
NPC	24h	d14	Background corrected Flux	169838	162672		Value	24h	7dpi	0.015873	0.016	0.016	*	Wilcoxon	D43	TRUE	*
NPC	7dpi	d14	Background corrected Flux	569948	665328
NPC	24h	d21	Background corrected Flux	993208	1.17201e+06
NPC	7dpi	d21	Background corrected Flux	2.15426e+06	2.67748e+06
NPC	24h	d28	Background corrected Flux	953341	1.08273e+06
NPC	7dpi	d28	Background corrected Flux	4.1655e+06	4.25404e+06
NPC	24h	d35	Background corrected Flux	1.03099e+06	1.16729e+06
NPC	7dpi	d35	Background corrected Flux	5.47177e+06	5.51728e+06
NPC	24h	d43	Background corrected Flux	319991	533969
NPC	7dpi	d43	Background corrected Flux	5.96319e+06	3.3519e+06
24h=acute
7dpi=delayed

## Sheet: Proliferation
Summary EdU-Counts						Statistics EdU
Timepoint of transplantation	Parameter	Value	sd	se		Parameter	Group 1	Group 2	p	p.adj	p.format	p.signif	Method
acute	Mean counts relative to all HuNu+ cells	7.16621	4.92945	1.55883		EdU cell counts relative to all HuNu+ cells	acute	delayed	0.000519174	0.00052	0.00052	***	T-test
delayed	Mean counts relative to all HuNu+ cells	15.9588	4.34842	1.37509
Summary Ki67-Counts						Statistics Ki67
Timepoint of transplantation	Parameter	Value	sd	se		Parameter	Group 1	Group 2	p	p.adj	p.format	p.signif	Method
acute	Mean counts relative to all HuNu+ cells	2.48092	1.18927	0.594635		Ki67 cell counts relative to all HuNu+ cells	acute	delayed	0.285497	0.29	0.29	ns	T-test
delayed	Mean counts relative to all HuNu+ cells	3.48767	1.23875	0.619377
24h=acute
7dpi=delayed

## Sheet: Differentiation
Summary Cell Counts
Timepoint of transplantation	Differentiation marker	Parameter	Value	sd	se
acute	Hunu	Mean counts relative to all HuNu+ cells	100	0	0
acute	Hunu/Gfap	Mean counts relative to all HuNu+ cells	8.57248	2.20473	0.900077
acute	Hunu/Nanog	Mean counts relative to all HuNu+ cells	0.380952	0.602339	0.245904
acute	Hunu/NeuN	Mean counts relative to all HuNu+ cells	37.501	5.12255	2.09127
acute	Hunu/Pax	Mean counts relative to all HuNu+ cells	3.4096	1.20259	0.490953
delayed	Hunu	Mean counts relative to all HuNu+ cells	100	0	0
delayed	Hunu/Gfap	Mean counts relative to all HuNu+ cells	7.84851	0.965368	0.482684
delayed	Hunu/Nanog	Mean counts relative to all HuNu+ cells	0	0	0
delayed	Hunu/NeuN	Mean counts relative to all HuNu+ cells	43.7969	10.7857	4.82353
delayed	Hunu/Pax	Mean counts relative to all HuNu+ cells	3.33713	1.28882	0.64441
24h=acute
7dpi=delayed
